# Supplementary material for: Accumulation of antimony and lead in leaves and needles of trees: The role of traffic emissions
Source: Heliyon. 2023 Feb 8;9(2):e13548. doi: 10.1016/j.heliyon.2023.e13548 (PMC9947302; doi:10.1016/j.heliyon.2023.e13548)
Supplement: Multimedia component 1 [file mmc1.xlsx]

## Sheet: Read me
This file includes data and supplementary information for the paper by Pleijel et al. 2022 "Accumulation of antimony and lead in leaves and needles of trees – the role of traffic emissions and leaf/needle age"
Author Information - Principal Investigator Contact Information Name: Håkan Pleijel Institution: Biological and Environmental Sciences, University of Gothenburg Address: P.O. Box 461, 40530 Gothenburg, Sweden Email: hakan.pleijel@bioenv.gu.se
Geographic location and date of data collection The data has been collected in the Gothenburg City area, south-west Sweden. Details about the different sampling sites can be found in the spreadsheet "Table S1 Investigated sites". Details of time of sample collection can be found in the respective data sheets.
Information about funding sources that supported the collection of the data This research has been supported by the Swedish research council FORMAS (grant no. 2017-00696) and by the Strategic Research Area BECC (Biodiversity and Ecosystem Services in a Changing Climate, www.becc.lu.se)
SHARING/ACCESS INFORMATION 1. Be kind to inform the corresponding authors when using this dataset (hakan.pleijel@bioenv.gu.se) 2. We kindly ask you to provide recognition of the efforts of this group in the assembly of the data by using the citation for the original article and dataset. 3. Datasets are often more complex than they first appear. Consider involving those who collected, analysed and…
METHODOLOGICAL INFORMATION Description of methods used for collection/generation of data can be found in Pleijel H., Klingberg J., Strandberg B., Sjöman H., and Wallin G. (2022) Accumulation of antimony and lead in leaves and needles of trees – the role of traffic emissions and leaf/needle age.

## Sheet: Sb & Pb 2018
Year	Sample no.	Site ID	Species	Replicate	Sampling date	Tissue age	Sb concentration	Pb concentration
				(tree no.)	yyddmm		µg g-1	µg g-1
2018	1	NET	Quercus palustris	1	182706	June	0.09	0.46		Explanation of abbreviations for sample sites is proveded in Table S1
2018	2	NET	Quercus palustris	2	182706	June	0.17	0.14		C+1 = current year + 1 year (i.e. one-year-old)
2018	3	NET	Quercus palustris	3	182706	June	0.16	0.34		C+3 = current year + 3 year (i.e. three-year-old)
2018	4	MÖL	Quercus palustris	1	182706	June	0.03	0.13
2018	5	MÖL	Quercus palustris	2	182706	June	0.04	0.06
2018	6	MÖL	Quercus palustris	3	182706	June	0.05	0.06
2018	7	AKK	Quercus palustris	1	182806	June	0.03	0.18
2018	8	AKK	Quercus palustris	2	182806	June	<0.02	0.12
2018	9	AKK	Quercus palustris	3	182806	June	0.03	0.26
2018	10	ANG	Quercus palustris	1	182806	June	0.05	0.15
2018	11	ANG	Quercus palustris	2	182806	June	0.04	0.16
2018	12	ANG	Quercus palustris	3	182806	June	0.04	0.1
2018	13	FRI	Quercus palustris	1	182706	June	0.06	0.28
2018	14	FRI	Quercus palustris	2	182706	June	0.07	0.13
2018	15	FRI	Quercus palustris	3	182706	June	0.05	0.09
2018	16	KUN	Quercus palustris	1	182706	June	<0.02	0.11
2018	17	KUN	Quercus palustris	2	182706	June	<0.02	0.24
2018	18	KUN	Quercus palustris	3	182706	June	<0.02	0.11
2018	19	KVI	Quercus palustris	1	182706	June	0.03	0.19
2018	20	KVI	Quercus palustris	2	182706	June	<0.02	0.08
2018	21	KVI	Quercus palustris	3	182706	June	0.03	0.11
2018	43	NET	Quercus palustris	1	181909	September	0.32	1.4
2018	44	NET	Quercus palustris	2	181909	September	0.15	1.62
2018	45	NET	Quercus palustris	3	181909	September	0.34	1.02
2018	46	MÖL	Quercus palustris	1	181909	September	0.06	0.35
2018	47	MÖL	Quercus palustris	2	181909	September	0.06	0.19
2018	48	MÖL	Quercus palustris	3	181909	September	0.1	0.16
2018	49	AKK	Quercus palustris	1	182009	September	0.07	0.3
2018	50	AKK	Quercus palustris	2	182009	September	0.06	0.41
2018	51	AKK	Quercus palustris	3	182009	September	0.04	0.49
2018	52	ANG	Quercus palustris	1	182009	September	0.06	0.25
2018	53	ANG	Quercus palustris	2	182009	September	0.06	0.29
2018	54	ANG	Quercus palustris	3	182009	September	0.07	0.32
2018	55	FRI	Quercus palustris	1	181909	September	0.13	0.61
2018	56	FRI	Quercus palustris	2	181909	September	0.13	0.66
2018	57	FRI	Quercus palustris	3	181909	September	0.12	0.21
2018	58	KUN	Quercus palustris	1	181909	September	0.06	0.27
2018	59	KUN	Quercus palustris	2	181909	September	0.06	0.39
2018	60	KUN	Quercus palustris	3	181909	September	0.05	0.31
2018	61	KVI	Quercus palustris	1	181909	September	0.06	0.2
2018	62	KVI	Quercus palustris	2	181909	September	0.07	0.17
2018	63	KVI	Quercus palustris	3	181909	September	0.09	0.2
2018	100	ARB	Pinus nigra	1	182606	C+1	<0.02	0.09
2018	101	ARB	Pinus nigra	1	182606	C+3	0.03	0.11
2018	102	ARB	Pinus nigra	2	182606	C+1	<0.02	0.06
2018	103	ARB	Pinus nigra	2	182606	C+3	0.02	0.15
2018	104	ARB	Pinus nigra	3	182606	C+1	<0.02	0.05
2018	105	ARB	Pinus nigra	3	182606	C+3	0.03	0.15
2018	106	KVI	Pinus nigra	1	182706	C+1	0.05	0.11
2018	107	KVI	Pinus nigra	1	182706	C+3	0.14	0.27
2018	108	KVI	Pinus nigra	2	182706	C+1	0.06	0.13
2018	109	KVI	Pinus nigra	2	182706	C+3	0.12	0.24
2018	110	KVI	Pinus nigra	3	182706	C+1	0.07	0.16
2018	111	KVI	Pinus nigra	3	182706	C+3	0.14	0.27
2018	112	MÖL	Pinus nigra	1	182806	C+1	0.07	0.17
2018	113	MÖL	Pinus nigra	1	182806	C+3	0.2	0.26
2018	114	MÖL	Pinus nigra	2	182806	C+1	0.11	0.22
2018	115	MÖL	Pinus nigra	2	182806	C+3	0.25	0.31
2018	116	MÖL	Pinus nigra	3	182806	C+1	0.1	0.13
2018	117	MÖL	Pinus nigra	3	182806	C+3	0.2	0.25

## Sheet: Sb & Pb 2019
Year	Sample no.	Site ID	Distance	Species	Replicate	Sampling date	Tissue age	Sb concentration	Pb concentration
			(from forest egde)		(tree no.)	yyddmm		µg g-1	µg g-1
2019	1	ELL	1	Picea abies	1	192008	C	0.16	0.26		Explanation of abbreviations for sample sites is proveded in Table S1
2019	2	ELL	1	Picea abies	2	192008	C	0.16	0.36		C = current year needles
2019	3	ELL	1	Picea abies	3	192008	C	0.11	0.13		C+2 = current + 2 years (i.e. two year-old needles)
2019	4	ELL	1	Picea abies	1	192008	C+2	0.22	1.15
2019	5	ELL	1	Picea abies	2	192008	C+2	0.17	0.56
2019	6	ELL	1	Picea abies	3	192008	C+2	0.18	0.62
2019	7	ELL	10	Picea abies	1	192008	C	0.05	0.07
2019	8	ELL	10	Picea abies	2	192008	C	0.06	0.14
2019	9	ELL	10	Picea abies	3	192008	C	0.06	0.13
2019	10	ELL	10	Picea abies	1	192008	C+2	0.13	0.73
2019	11	ELL	10	Picea abies	2	192008	C+2	0.12	0.61
2019	12	ELL	10	Picea abies	3	192008	C+2	0.15	0.61
2019	13	ELL	40	Picea abies	1	192008	C	0.04	0.08
2019	14	ELL	40	Picea abies	2	192008	C	0.08	0.2
2019	15	ELL	40	Picea abies	3	192008	C	0.03	0.06
2019	16	ELL	40	Picea abies	1	192008	C+2	0.14	0.76
2019	17	ELL	40	Picea abies	2	192008	C+2	0.19	1.15
2019	18	ELL	40	Picea abies	3	192008	C+2	0.13	0.7
2019	19	ELL	80	Picea abies	1	192008	C	0.05	0.21
2019	20	ELL	80	Picea abies	2	192008	C	0.08	0.26
2019	21	ELL	80	Picea abies	3	192008	C	0.03	0.05
2019	22	ELL	80	Picea abies	1	192008	C+2	0.1	0.78
2019	23	ELL	80	Picea abies	2	192008	C+2	0.07	0.56
2019	24	ELL	80	Picea abies	3	192008	C+2	0.09	0.69
2019	25	HIS	10	Pinus sylvestris	1	191908	C	0.02	0.04
2019	26	HIS	10	Pinus sylvestris	2	191908	C	0.03	0.08
2019	27	HIS	10	Pinus sylvestris	3	191908	C	0.02	0.04
2019	28	HIS	10	Pinus sylvestris	1	191908	C+2	0.12	0.27
2019	29	HIS	10	Pinus sylvestris	2	191908	C+2	0.13	0.36
2019	30	HIS	10	Pinus sylvestris	3	191908	C+2	0.1	0.19
2019	31	HIS	40	Pinus sylvestris	1	191908	C	<0.02	0.05
2019	32	HIS	40	Pinus sylvestris	2	191908	C	<0.02	0.05
2019	33	HIS	40	Pinus sylvestris	3	191908	C	<0.02	0.05
2019	34	HIS	40	Pinus sylvestris	1	191908	C+2	0.06	0.27
2019	35	HIS	40	Pinus sylvestris	2	191908	C+2	0.09	0.34
2019	36	HIS	40	Pinus sylvestris	3	191908	C+2	0.08	0.32

## Sheet: Sb & Pb 2020
Year	Sample nr	Site ID	Species	Replicate	Sampling date	Tissue age	Sb concentration	Pb concentration
				(tree no.)	yyddmm		µg g-1	µg g-1
2020	1	ÄNR	Picea abies	1	202209	C	<0.02	0.04		Explanation of abbreviations for sample sites is proveded in Table S1
2020	2	ÄNR	Picea abies	1	202209	C+1	<0.02	0.21		C = current year needles
2020	3	ÄNR	Picea abies	1	202209	C+2	<0.02	0.41		C+1 = current year + 1 year (i.e. one-year-old)
2020	4	ÄNR	Picea abies	1	202209	C+3	0.02	0.56		C+2 = current + 2 years (i.e. two year-old needles)
2020	5	ÄNR	Picea abies	1	202209	C+4	0.02	0.73		etc
2020	6	ÄNR	Picea abies	1	202209	C+5	0.02	0.84
2020	7	ÄNR	Picea abies	1	202209	C+6	0.03	0.88
2020	8	ÄNR	Picea abies	1	202209	C+7	0.06	1.38
2020	9	ÄNR	Picea abies	1	202209	C+8	0.08	1.52
2020	10	ÄNR	Picea abies	1	202209	C+9	0.06	1.17
2020	11	ÄNR	Picea abies	1	202209	C+10	0.09	1.58
2020	12	ÄNR	Picea abies	2	202209	C	<0.02	0.07
2020	13	ÄNR	Picea abies	2	202209	C+1	<0.02	0.29
2020	14	ÄNR	Picea abies	2	202209	C+2	<0.02	0.35
2020	15	ÄNR	Picea abies	2	202209	C+3	<0.02	0.52
2020	16	ÄNR	Picea abies	2	202209	C+4	0.02	0.63
2020	17	ÄNR	Picea abies	2	202209	C+5	0.03	0.77
2020	18	ÄNR	Picea abies	2	202209	C+6	0.03	0.96
2020	19	ÄNR	Picea abies	2	202209	C+7	0.05	1.04
2020	20	ÄNR	Picea abies	2	202209	C+8	0.05	0.98
2020	21	ÄNR	Picea abies	3	202209	C	<0.02	0.06
2020	22	ÄNR	Picea abies	3	202209	C+1	<0.02	0.14
2020	23	ÄNR	Picea abies	3	202209	C+2	<0.02	0.27
2020	24	ÄNR	Picea abies	3	202209	C+3	0.03	0.57
2020	25	ÄNR	Picea abies	3	202209	C+4	0.04	0.72
2020	26	ÄNR	Picea abies	3	202209	C+5	0.05	0.85
2020	27	ÄNR	Picea abies	3	202209	C+6	0.05	0.84
2020	28	ÄNR	Picea abies	3	202209	C+7	0.06	0.88
2020	29	ÄNR	Picea abies	3	202209	C+8	0.1	1.29
2020	30	ÄNR	Picea abies	3	202209	C+9	0.09	1.29
2020	31	ÄNR	Picea abies	3	202209	C+10	0.08	1.05

## Sheet: Air PAH concentrations
Year	Site ID	Measurement period	Measurement period, yyddmm	Distance from forest edge	Total air PAH concentration, ng m-3
2018	ANG	average June and September	182405-182806, 181908-182009	-	3.03569
2018	AKK	average June and September	182405-182806, 181908-182009	-	4.10624
2018	KUN	average June and September	182405-182706, 181908-181909	-	7.90568
2018	KVI	average June and September	182405-182676, 181908-181909	-	8.67715
2018	MÖL	average June and September	182405-182706, 181908-181909	-	8.24827
2018	FRI	average June and September	182405-182706, 182008-181909	-	12.4586
2018	NET	average June and September	182405-182706, 181908-181909	-	21.0313
2018	ARB	average June and September	182405-182706, 181908-181910	-	2.59886
2019	ELL	August	192507-192008	1	4.75859
2019	ELL	August	192507-192008	10	3.30378
2019	ELL	August	192507-192008	40	2.55088
2019	ELL	August	192507-192008	80	1.66798
2019	HIS	August	192407-191908	10	1.6339
2019	HIS	August	192407-191908	40	1.32361

## Sheet: Table S1 Investigated sites
Table S1. Name, location, expected pollution level, sampled species (Qp, Quercus palustris; Pn, Pinus nigra; Ps, Pinus sylvestris; Pa, Picea abies) and age of sampled leaves/needles,
year of sampling and description of the study sites.
Needle age classes: C (needles from current year), C + 1 (needles from last year, current plus one year old), C+2 (current plus two years old), etc.
Site ID	Latitude	Longitude	Expected pollution level	Species/ages sampled				Year sampled	Description
				Qp	Pn	Ps	Pa
NET	57.71194 N	11.97278 E	Very high	June and Sept				2018	Central station in the center of town: Nils Ericson terminalen Street trees situated right in the center of the city, at a roundabout next to the central station (train and bus).
MÖL	57.68917 N	11.99500 E	High	June and Sept	C+1 and C+3 needles, June			2018	Urban street: Mölndalsvägen Street trees directly beside a road with traffic-lights nearby causing acceleration and deceleration. The site is about 2.5 km from the city center.
FRI	57.71889 N	11.96222 E	High	June and Sept				2018	Urban traffic route: Frihamnen Street trees about 50 m from a large traffic route through the city. Close by passes transports to part of the Gothenburg harbor. Poor soil conditions.
KVI	57.72333 N	11.95056 E	High	June and Sept	C+1 and C+3 needles, June			2018	Urban park: Kvillebäcksparken A newly built park about 1.5 km north of the city center, with lawns, young trees and a playground beside a residential area with 6- to 10-storey apartment buildings. Close by is a shopping area with large parking lots and a highly trafficked city street.
AKK	57.75194 N	11.98528 E	Moderate	June and Sept				2018	Suburban residential area: Akkas gata A green yard surrounded by 3-storey apartment buildings. Mainly large lawns with a few trees, paved paths and a tennis-court. No traffic directly nearby.
KUN	57.68389 N	11.92694 E	Moderate	June and Sept				2018	Urban residential street: Kungsladugårdsgatan Street trees in an urban residential area with 3-storey building about 3.5 km from the city center.
ANG	57.79528 N	12.05750 E	Low	June and Sept				2018	Peri-urban park: Angereds stadspark A park situated in the outskirts of Gothenburg with large open grass fields with a few trees, playground and paved paths. No traffic directly nearby.
ARB	57.67457 N	11.95522 E	Low		C+1 and C+3 needles, June			2018	Gothenburg Botanical Garden Arboretum The Arboretum is situated approximately 4 km from the city center. It is surrounded by and partly overlapping with ABG. Ca 500 meters to the closest road.
ELL	57.82887 N	12.00344 E	Very high				C and C+2 needles, August	2019	Motorway north of Gothenburg City: Ellesbo Planted spruce forest along the motorway E6 with around 50,000 vehicles passing each day. Samples were taken at four distances from the edge of the forest (1 m, 10 m, 40 m and 80 m). The edge of the forest starts about 35 m from the motorway.
HIS	57.76500 N	11.88444 E	High			C and C+2 needles, August		2019	Traffic route north-west of Gothenburg City: Hisingsleden A woodland with mainly pine along a busy traffic route (ca 13,000 vehicles per day). Samples were taken at two distances from the edge of the forest (10 m and 40 m).The edge of the forest starts about 10 m from the road.
ÄNR	57.66 N	11.96 E	Low				C to C+10 needles, Sept	2020	Nature reserve: Änggårdsbergen nature reserve A relatively large area (~350 hectare) of protected nature area surrounded by urban areas and roads.

## Sheet: Figure S1 Map
Figure S1. Map with locations of the study sites in Gothenburg, Sweden. For further description of the sites, see Table S1.

## Sheet: Table S2 Included PAHs
Table S2. The polycyclic aromatic hydrocarbons (PAHs) included in the study
Compound	molar mass	No. of benzene rings
	(g mol-1)
2-methylnaphthalenea	142	2
1-methylnaphthalenea	142	2
biphenyl	154	2
2,3-dimethylnaphthalenea	156	2
acenaphthylene*	152	3
acenaphthene*	154	3
2,3,5-trimethylnaphthalenea	170	3
fluorene*	166	3
1-methylfluorenea	180	3
phenanthrene*	178	3
anthracene*	178	3
2-methylphenanthrenea	192	3
3-methylphenanthrenea	192	3
1-methylphenanthrenea	192	3
1-methylanthracenea	192	3
2-phenylnaphthalenea	204	3
fluoranthene*	202	4
pyrene*	202	4
1-methylfluoranthenea	216	4
retenea	234	3
1-methylpyrenea	216	4
benzo(a)anthracene*	228	4
chrysene*	228	4
2-methylchrysenea	242	4
benzo(b)fluoranthene*	252	5
benzo(k)fluoranthene*	252	5
benzo(a)pyrene*	252	5
perylene	252	5
indeno(1,2,3-c,d)pyrene*	276	6
dibenzo(a,h)anthracene*	276	5
benzo(g,h,i)perylene*	276	6
coronene	300	7
a Alkylated species
* US Environmental Protection Agency high priority PAH
